# Supplementary material for: A paper-based dual functional biosensor for safe and user-friendly point-of-care urine analysis
Source: Lab Chip. 2024 Apr 12;24(9):2454–67. doi: 10.1039/d4lc00163j (PMC11060138; doi:10.1039/d4lc00163j)
Supplement: LC-024-D4LC00163J-s001 [file LC-024-D4LC00163J-s001.txt]

File Name : figure s1.tif

Caption : figure s1. (a) chronoamperometric curve (e = 0.7 v) of irox modified electrode. (b) cv of the irox modified electrode. electrolyte: 0.2 m pbs buffer at ph 7.4 containing 0.15 m nacl. scan rate: 50 mv·s<sup>-1</sup>.

File Name : figure s2.tif

Caption : figure s2. (a) chronoamperometric response of aunps modified electrode. (b) sem image of aunps on paper-based gold electrodes.

File Name : figure s3.tif

Caption : figure s3. cyclic voltammograms of prussian blue modified electrode. scan rate: 20 mv·s<sup>-1</sup>.

File Name : figure s4.tif

Caption : figure s4. cv plot of (a) bare au (b) aunps modified electrode with scan rate from 20 to 200 mv·s<sup>-1</sup>.

File Name : figure s5.pdf

Caption : figure s5. 3d mappings of (a) the paper substrate and (b) the au electrode on paper substrate.

File Name : figure s6.tif

Caption : figure s6. characterisation of fabricated ag/agcl reference electrode. (a) sem image of the ag electrode after the agcl layer formation. (b) particle size distribution of agcl.

File Name : figure s7.tif

Caption : figure s7. eds of fabricated ag/agcl reference electrode. (a) eds elemental map for ag/agcl. (b) eds spectrum of ag/agcl. eds elemental map for (c) ag and (d) cl.

File Name : figure s8.tif

Caption : figure s8. ocp of fabricated ag/agcl reference electrode in 3.5 m kcl solution

File Name : figure s9.tif

Caption : figure s9. cv characteristics of home-made and commercial ag/agcl reference electrode in 10 mm [fe(cn)<sup>6</sup>]<sup>3-/4-</sup>.

File Name : figure s10.pdf

Caption : figure s10. sem images of (a) prussian blue coated aunps-modified gold electrode; (b) gox/bsa/chitosan/graphite composite on electrode; and (c) nafion coated electrode.

File Name : figure s11.tif

Caption : figure s11. timed current response of the glucose sensor in (a) pbs solution (b) artificial urine with increasing concentration of glucose (50-1000 μm). operate voltage: -0.1 v, ph 7.5, 25 °c.

File Name : figure s12.tif

Caption : figure s12. test strips for detection of glucose in urine. (a) the colorimetric reference card on the vial label under good light. (b) test strips, left: ckd patient; middle and right: healthy individuals. (c-f) test strips from ckd patients.
